# Supplementary material for: Secondary Structure of the Novel Myosin Binding Domain WYR and Implications within Myosin Structure
Source: Biology (Basel). 2021 Jun 29;10(7):603. doi: 10.3390/biology10070603 (PMC8301185; doi:10.3390/biology10070603)
Supplement: Supplementary file 1 [file biology-10-00603-s001.zip]

Archive with 1 entries (1 files):
- biology-1260816-supplementary.pdf
